# Supplementary material for: Genotype distribution and allele frequency of thioester-containing protein 1(Tep1) and its effect on development of Plasmodium oocyst in populations of Anopheles arabiensis in Ethiopia
Source: PLoS One. 2024 Oct 9;19(10):e0311783. doi: 10.1371/journal.pone.0311783 (PMC11463741; doi:10.1371/journal.pone.0311783)
Supplement: S1 File — (XLSX) [file pone.0311783.s001.xlsx]

## Sheet: Genotype
SampleID	Site	SpecieID	TEP1	kdr1014	ace1-G119
Arj142	Arjo	An. arabiensis	SS	LL	GG
Arj036	Arjo	An. arabiensis	SS	LL	GG
Arj056	Arjo	An. amharicus	SS	LL	GG
Arj105	Arjo	An. arabiensis	SS	LF	GG
Arj155	Arjo	An. arabiensis	SS	LL	GG
Arj029	Arjo	An. amharicus	SS	LL	GG
Arj073	Arjo	An. arabiensis	SS	LF	GG
Arj150	Arjo	An. arabiensis	SS	LL	GG
Arj162	Arjo	An. arabiensis	SS	LL	GG
Arj061	Arjo	An. arabiensis	SS	LF	GG
Arj006	Arjo	An. arabiensis	RS	LL	GG
Arj031	Arjo	An. amharicus	SS	LL	GG
Arj148	Arjo	An. arabiensis	SS	LL	GG
Arj143	Arjo	An. arabiensis	SS	LL	GG
Arj043	Arjo	An. arabiensis	SS	LL	GG
Arj189	Arjo	An. amharicus	SS	LL	GG
Arj030	Arjo	An. arabiensis	SS	LL	GG
Arj103	Arjo	An. arabiensis	SS	LL	GG
Arj161	Arjo	An. arabiensis	RR	LL	GG
Arj130	Arjo	An. arabiensis	SS	LL	GG
Arj099	Arjo	An. arabiensis	SS	LL	GG
Arj179	Arjo	An. arabiensis	RS	LL	GG
Arj126	Arjo	An. arabiensis	RS	LL	GG
Arj100	Arjo	An. arabiensis	SS	LL	GG
Arj132	Arjo	An. amharicus	SS	LL	GG
Arj184	Arjo	An. amharicus	SS	LL	GG
Arj153	Arjo	An. amharicus	SS	LL	GG
Arj137	Arjo	An. arabiensis	SS	LL	GG
Arj048	Arjo	An. arabiensis	RS	LL	GG
Arj067	Arjo	An. amharicus	SS	LL	GG
Arj016	Arjo	An. arabiensis	RS	LL	GG
Arj046	Arjo	An. arabiensis	SS	LL	GG
Arj121	Arjo	An. arabiensis	RS	LL	GG
Arj014	Arjo	An. arabiensis	SS	LL	GG
Arj087	Arjo	An. arabiensis	SS	LL	GG
Arj047	Arjo	An. amharicus	SS	LL	GG
Arj160	Arjo	An. arabiensis	SS	LL	GG
Arj022	Arjo	An. arabiensis	RS	LL	GG
Arj090	Arjo	An. arabiensis	SS	LL	GG
Arj015	Arjo	An. arabiensis	SS	LL	GG
Arj002	Arjo	An. arabiensis	SS	LL	GG
Arj095	Arjo	An. arabiensis	SS	LL	GG
Arj058	Arjo	An. arabiensis	RS	LL	GG
Arj144	Arjo	An. arabiensis	SS	LL	GG
Arj125	Arjo	An. arabiensis	SS	LL	GG
Arj158	Arjo	An. arabiensis	SS	LL	GG
Arj102	Arjo	An. arabiensis	SS	LL	GG
Arj004	Arjo	An. arabiensis	SS	LL	GG
Arj169	Arjo	An. amharicus	SS	LL	GG
Arj028	Arjo	An. arabiensis	SS	LF	GG
Arj183	Arjo	An. amharicus	SS	LL	GG
Arj187	Arjo	An. amharicus	SS	LL	GG
Arj078	Arjo	An. amharicus	SS	LL	GG
Arj116	Arjo	An. arabiensis	RS	LL	GG
Arj033	Arjo	An. arabiensis	RS	LL	GG
Arj027	Arjo	An. amharicus	SS	LL	GG
Arj054	Arjo	An. arabiensis	SS	LL	GG
Arj055	Arjo	An. arabiensis	RS	LL	GG
Arj159	Arjo	An. arabiensis	SS	LF	GG
Arj091	Arjo	An. arabiensis	RS	LL	GG
Arj032	Arjo	An. arabiensis	RS	LL	GG
Arj123	Arjo	An. amharicus	SS	LL	GG
Arj070	Arjo	An. arabiensis	SS	LL	GG
Arj026	Arjo	An. arabiensis	RS	LL	GG
Arj072	Arjo	An. arabiensis	SS	LL	GG
Arj107	Arjo	An. amharicus	SS	LL	GG
Arj088	Arjo	An. arabiensis	RR	LL	GG
Arj063	Arjo	An. arabiensis	SS	LL	GG
Arj003	Arjo	An. amharicus	SS	LL	GG
Arj134	Arjo	An. arabiensis	RS	LF	GG
Arj117	Arjo	An. arabiensis	SS	FF	GG
Arj153	Arjo	An. amharicus	SS	LL	GG
Arj001	Arjo	An. amharicus	SS	LL	GG
Arj017	Arjo	An. arabiensis	SS	LL	GG
Arj108	Arjo	An. amharicus	SS	LL	GG
Arj008	Arjo	An. amharicus	SS	LL	GG
Arj115	Arjo	An. arabiensis	SS	LL	GG
Arj156	Arjo	An. arabiensis	SS	LL	GG
Arj113	Arjo	An. arabiensis	RS	LF	GG
Arj139	Arjo	An. arabiensis	SS	LL	GG
Arj063	Arjo	An. arabiensis	SS	LL	GG
Arj023	Arjo	An. arabiensis	SS	LL	GG
Arj165	Arjo	An. arabiensis	SS	LL	GG
Arj052	Arjo	An. arabiensis	SS	LL	GG
Arj114	Arjo	An. arabiensis	SS	LL	GG
G001	Gambella	An. arabiensis	RR	FF	GG
G009	Gambella	An. arabiensis	SS	LF	GG
G034	Gambella	An. arabiensis	RS	FF	GG
G027	Gambella	An. arabiensis	SS	FF	GG
G002	Gambella	An. arabiensis	RS	FF	GG
G010	Gambella	An. arabiensis	SS	LF	GG
G018	Gambella	An. arabiensis	RR	FF	GG
G035	Gambella	An. arabiensis	RS	FF	GG
G043	Gambella	An. arabiensis	RS	FF	GG
G051	Gambella	An. arabiensis	RS	LF	GG
G059	Gambella	An. arabiensis	RS	FF	GG
G067	Gambella	An. arabiensis	SS	FF	GG
G075	Gambella	An. arabiensis	SS	FF	GG
G083	Gambella	An. arabiensis	RS	LF	GG
G003	Gambella	An. arabiensis	SS	LF	GG
G011	Gambella	An. arabiensis	RR	LL	GG
G019	Gambella	An. arabiensis	SS	FF	GG
G028	Gambella	An. arabiensis	SS	FF	GG
G044	Gambella	An. arabiensis	SS	FF	GG
G052	Gambella	An. arabiensis	RS	LF	GG
G060	Gambella	An. arabiensis	SS	FF	GG
G068	Gambella	An. arabiensis	RR	FF	GG
G076	Gambella	An. arabiensis	SS	LF	GG
G084	Gambella	An. arabiensis	SS	FF	GG
G004	Gambella	An. arabiensis	RS	FF	GG
G012	Gambella	An. arabiensis	RS	FF	GG
G020	Gambella	An. arabiensis	RS	LF	GG
G029	Gambella	An. arabiensis	SS	LL	GG
G037	Gambella	An. arabiensis	SS	FF	GG
G045	Gambella	An. arabiensis	SS	LF	GG
G053	Gambella	An. arabiensis	SS	LF	GG
G061	Gambella	An. arabiensis	SS	FF	GG
G069	Gambella	An. arabiensis	SS	FF	GG
G077	Gambella	An. arabiensis	SS	LF	GG
G085	Gambella	An. arabiensis	RS	FF	GG
G005	Gambella	An. arabiensis	RS	FF	GG
G013	Gambella	An. arabiensis	RS	LF	GG
G021	Gambella	An. arabiensis	RS	LF	GG
G030	Gambella	An. arabiensis	SS	FF	GG
G038	Gambella	An. arabiensis	SS	LF	GG
G046	Gambella	An. arabiensis	SS	FF	GG
G054	Gambella	An. arabiensis	RS	FF	GG
G062	Gambella	An. arabiensis	SS	FF	GG
G070	Gambella	An. arabiensis	SS	FF	GG
G078	Gambella	An. arabiensis	RS	FF	GG
G086	Gambella	An. arabiensis	SS	LL	GG
G006	Gambella	An. arabiensis	SS	FF	GG
G014	Gambella	An. arabiensis	RS	FF	GG
G022	Gambella	An. arabiensis	RS	LF	GG
G031	Gambella	An. arabiensis	RS	FF	GG
G039	Gambella	An. arabiensis	SS	FF	GG
G047	Gambella	An. arabiensis	SS	LF	GG
G055	Gambella	An. arabiensis	SS	LF	GG
G063	Gambella	An. arabiensis	RS	FF	GG
G071	Gambella	An. arabiensis	SS	LF	GG
G079	Gambella	An. arabiensis	SS	FF	GG
G087	Gambella	An. arabiensis	RS	LF	GG
G007	Gambella	An. arabiensis	SS	LF	GG
G015	Gambella	An. arabiensis	SS	FF	GG
G023	Gambella	An. arabiensis	RS	LF	GG
G040	Gambella	An. arabiensis	SS	LL	GG
G048	Gambella	An. arabiensis	SS	LF	GG
G056	Gambella	An. arabiensis	SS	FF	GG
G064	Gambella	An. arabiensis	SS	FF	GG
G072	Gambella	An. arabiensis	RS	FF	GG
G080	Gambella	An. arabiensis	RS	FF	GG
G088	Gambella	An. arabiensis	RS	LF	GG
G016	Gambella	An. arabiensis	RS	LF	GG
G024	Gambella	An. arabiensis	SS	FF	GG
G033	Gambella	An. arabiensis	SS	FF	GG
G041	Gambella	An. arabiensis	SS	FF	GG
G049	Gambella	An. arabiensis	SS	LF	GG
G057	Gambella	An. arabiensis	SS	LF	GG
G065	Gambella	An. arabiensis	SS	FF	GG
G073	Gambella	An. arabiensis	SS	FF	GG
G081	Gambella	An. arabiensis	SS	FF	GG
G089	Gambella	An. arabiensis	SS	FF	GG
G096	Gambella	An. arabiensis	SS	FF	GG
Arj140	Arjo	An. amharicus	SS	LL	GG
Arj021	Arjo	An. arabiensis	SS	LL	GG
Arj180	Arjo	An. arabiensis	SS	LL	GG
Arj068	Arjo	An. arabiensis	SS	LL	GG
Arj020	Arjo	An. arabiensis	RS	LL	GG
Arj012	Arjo	An. amharicus	SS	LL	GG
Arj002	Arjo	An. arabiensis	RS	LL	GG
Arj044	Arjo	An. arabiensis	RS	LL	GG
G104	Gambella	An. arabiensis	SS	LF	GG
G112	Gambella	An. arabiensis	RS	LL	GG
G120	Gambella	An. arabiensis	RS	FF	GG
Arj031	Arjo	An. arabiensis	RS	LL	GG
Arj136	Arjo	An. arabiensis	RS	LL	GG
Arj185	Arjo	An. amharicus	SS	LL	GG
Arj151	Arjo	An. amharicus	SS	LL	GG
Arj188	Arjo	An. arabiensis	SS	LL	GG
Arj097	Arjo	An. amharicus	SS	LL	GG
Arj049	Arjo	An. arabiensis	SS	LL	GG
G097	Gambella	An. arabiensis	SS	FF	GG
G105	Gambella	An. arabiensis	RS	FF	GG
G113	Gambella	An. arabiensis	SS	LF	GG
G121	Gambella	An. arabiensis	SS	FF	GG
Arj182	Arjo	An. amharicus	SS	LL	GG
Arj118	Arjo	An. arabiensis	SS	LL	GG
Arj101	Arjo	An. arabiensis	SS	LL	GG
Arj127	Arjo	An. arabiensis	RS	LL	GG
Arj011	Arjo	An. amharicus	SS	LL	GG
Arj121	Arjo	An. arabiensis	SS	LL	GG
G098	Gambella	An. arabiensis	RS	LF	GG
G106	Gambella	An. arabiensis	SS	FF	GG
G114	Gambella	An. arabiensis	SS	FF	GG
G122	Gambella	An. arabiensis	RS	LL	GG
Arj034	Arjo	An. arabiensis	SS	LL	GG
Arj179	Arjo	An. amharicus	SS	LL	GG
Arj173	Arjo	An. arabiensis	SS	LL	GG
Arj133	Arjo	An. amharicus	SS	LL	GG
Arj074	Arjo	An. arabiensis	RS	LF	GG
Arj064	Arjo	An. arabiensis	SS	LL	GG
Arj040	Arjo	An. arabiensis	RS	LL	GG
Arj167	Arjo	An. arabiensis	SS	LF	GG
G099	Gambella	An. amharicus	SS	LL	GG
G107	Gambella	An. arabiensis	SS	FF	GG
G115	Gambella	An. arabiensis	RR	FF	GG
G123	Gambella	An. arabiensis	SS	FF	GG
Arj085	Arjo	An. arabiensis	RS	LL	GG
Arj069	Arjo	An. arabiensis	SS	LL	GG
Arj086	Arjo	An. arabiensis	SS	LL	GG
Arj148	Arjo	An. arabiensis	RS	LL	GG
Arj060	Arjo	An. arabiensis	RS	LL	GG
Arj010	Arjo	An. amharicus	SS	LL	GG
G100	Gambella	An. arabiensis	SS	LF	GG
G108	Gambella	An. arabiensis	RS	FF	GG
G116	Gambella	An. arabiensis	SS	FF	GG
G124	Gambella	An. arabiensis	RS	FF	GG
Arj013	Arjo	An. arabiensis	RS	LL	GG
Arj177	Arjo	An. amharicus	SS	LL	GG
Arj093	Arjo	An. arabiensis	SS	LL	GG
Arj135	Arjo	An. arabiensis	SS	LL	GG
Arj064	Arjo	An. arabiensis	SS	LL	GG
Arj041	Arjo	An. arabiensis	SS	LL	GG
G101	Gambella	An. arabiensis	RS	FF	GG
G109	Gambella	An. arabiensis	RS	FF	GG
G117	Gambella	An. arabiensis	SS	FF	GG
G125	Gambella	An. arabiensis	RS	FF	GG
Arj147	Arjo	An. arabiensis	RS	LL	GG
Arj166	Arjo	An. amharicus	SS	LL	GG
Arj019	Arjo	An. arabiensis	SS	LF	GG
Arj154	Arjo	An. arabiensis	RS	LL	GG
Arj024	Arjo	An. amharicus	SS	LL	GG
Arj164	Arjo	An. arabiensis	SS	LL	GG
Arj042	Arjo	An. arabiensis	SS	LL	GG
G102	Gambella	An. arabiensis	RS	FF	GG
G110	Gambella	An. arabiensis	SS	FF	GG
G118	Gambella	An. arabiensis	SS	FF	GG
G126	Gambella	An. arabiensis	SS	FF	GG
Arj112	Arjo	An. arabiensis	SS	LL	GG
Arj007	Arjo	An. arabiensis	SS	LL	GG
Arj128	Arjo	An. arabiensis	SS	LL	GG
Arj059	Arjo	An. arabiensis	SS	LL	GG
Arj038	Arjo	An. amharicus	SS	LL	GG
Arj170	Arjo	An. arabiensis	SS	LL	GG
Arj025	Arjo	An. arabiensis	RS	LL	GG
Arj109	Arjo	An. amharicus	SS	LL	GG
G103	Gambella	An. arabiensis	RS	FF	GG
G111	Gambella	An. arabiensis	SS	LL	GG
G119	Gambella	An. arabiensis	RS	FF	GG
G127	Gambella	An. arabiensis	RS	LF	GG
AS001	Asendabo	An. arabiensis	SS	LF	GG
AS009	Asendabo	An. arabiensis	SS	LL	GG
AS017	Asendabo	An. arabiensis	SS	LL	GG
AS025	Asendabo	An. arabiensis	SS	LL	GG
AS049	Asendabo	An. arabiensis	RS	LL	GG
AS065	Asendabo	An. arabiensis	SS	LL	GG
AS081	Asendabo	An. arabiensis	RS	LL	GG
AS089	Asendabo	An. arabiensis	SS	LL	GG
AS002	Asendabo	An. arabiensis	RS	LL	GG
AS010	Asendabo	An. arabiensis	SS	LL	GG
AS018	Asendabo	An. arabiensis	SS	LF	GG
AS026	Asendabo	An. arabiensis	RS	LL	GG
AS034	Asendabo	An. arabiensis	SS	LL	GG
AS042	Asendabo	An. arabiensis	SS	LF	GG
AS050	Asendabo	An. arabiensis	SS	LL	GG
AS058	Asendabo	An. arabiensis	RS	LL	GG
AS082	Asendabo	An. arabiensis	RS	LF	GG
AS090	Asendabo	An. arabiensis	RS	LL	GG
AS003	Asendabo	An. arabiensis	SS	LL	GG
AS011	Asendabo	An. arabiensis	RS	LL	GG
AS019	Asendabo	An. arabiensis	SS	LL	GG
AS027	Asendabo	An. arabiensis	SS	LL	GG
AS043	Asendabo	An. arabiensis	RS	LL	GG
AS051	Asendabo	An. arabiensis	SS	LL	GG
AS059	Asendabo	An. arabiensis	SS	LL	GG
AS067	Asendabo	An. arabiensis	SS	LF	GG
AS083	Asendabo	An. arabiensis	SS	LL	GG
G128	Gambella	An. arabiensis	RS	LF	GG
AS004	Asendabo	An. arabiensis	SS	LF	GG
AS012	Asendabo	An. arabiensis	SS	LF	GG
AS020	Asendabo	An. arabiensis	RS	LL	GG
AS028	Asendabo	An. arabiensis	SS	LL	GG
AS044	Asendabo	An. arabiensis	RS	LF	GG
AS052	Asendabo	An. arabiensis	SS	LL	GG
AS060	Asendabo	An. arabiensis	SS	LF	GG
AS068	Asendabo	An. arabiensis	RS	LL	GG
AS076	Asendabo	An. arabiensis	RS	LL	GG
AS084	Asendabo	An. arabiensis	RS	LL	GG
G129	Gambella	An. arabiensis	RS	FF	GG
AS005	Asendabo	An. arabiensis	RS	LL	GG
AS013	Asendabo	An. arabiensis	SS	LL	GG
AS021	Asendabo	An. arabiensis	RS	LL	GG
AS029	Asendabo	An. arabiensis	RS	LL	GG
AS045	Asendabo	An. arabiensis	SS	LL	GG
AS053	Asendabo	An. arabiensis	SS	LL	GG
AS069	Asendabo	An. arabiensis	RS	LF	GG
AS085	Asendabo	An. arabiensis	RS	LL	GG
G130	Gambella	An. arabiensis	SS	LF	GG
AS006	Asendabo	An. arabiensis	SS	LL	GG
AS022	Asendabo	An. arabiensis	SS	LL	GG
AS030	Asendabo	An. arabiensis	RS	LL	GG
AS038	Asendabo	An. arabiensis	SS	LL	GG
AS046	Asendabo	An. arabiensis	SS	LL	GG
AS054	Asendabo	An. arabiensis	SS	LL	GG
AS062	Asendabo	An. arabiensis	RS	LL	GG
AS070	Asendabo	An. arabiensis	SS	LL	GG
AS078	Asendabo	An. arabiensis	SS	LF	GG
AS086	Asendabo	An. arabiensis	SS	LL	GG
G131	Gambella	An. arabiensis	RS	FF	GG
AS007	Asendabo	An. arabiensis	SS	LL	GG
AS015	Asendabo	An. arabiensis	SS	LL	GG
AS023	Asendabo	An. arabiensis	RS	LL	GG
AS031	Asendabo	An. arabiensis	SS	LL	GG
AS039	Asendabo	An. arabiensis	SS	LL	GG
AS047	Asendabo	An. arabiensis	RS	LL	GG
AS055	Asendabo	An. arabiensis	RS	LF	GG
AS063	Asendabo	An. arabiensis	RS	LL	GG
AS071	Asendabo	An. arabiensis	RS	LL	GG
AS079	Asendabo	An. arabiensis	RS	LL	GG
AS087	Asendabo	An. arabiensis	RS	LL	GG
G132	Gambella	An. arabiensis	SS	LF	GG
AS008	Asendabo	An. arabiensis	SS	LL	GG
AS016	Asendabo	An. arabiensis	SS	LF	GG
AS032	Asendabo	An. arabiensis	SS	LL	GG
AS040	Asendabo	An. arabiensis	RS	LL	GG
AS064	Asendabo	An. arabiensis	SS	LL	GG
AS072	Asendabo	An. arabiensis	RS	LL	GG
AS080	Asendabo	An. arabiensis	SS	LL	GG
AS088	Asendabo	An. arabiensis	SS	LL	GG
G133	Gambella	An. arabiensis	SS	FF	GG
